# Supplementary material for: Anti-Tumor Effects of Ginsenoside 20(S)-Protopanaxadiol and 1,25-Dihydroxyvitamin D3 Combination in Castration Resistant Prostate Cancer
Source: Medicines (Basel). 2021 Jun 4;8(6):28. doi: 10.3390/medicines8060028 (PMC8227560; doi:10.3390/medicines8060028)
Supplement: Supplementary file 1 [file medicines-08-00028-s001.zip]

Archive with 1 entries (1 files):
- medicines-1182944-supplementary.pdf
